# Supplementary material for: Single Nucleotide Polymorphism (SNP) markers associated with high folate content in wild potato species
Source: PLoS One. 2018 Feb 23;13(2):e0193415. doi: 10.1371/journal.pone.0193415 (PMC5825101; doi:10.1371/journal.pone.0193415)
Supplement: S2 Table — In red are markers that displayed high p-values but were included in the study because they are common significant markers in both SSTA and STA. SSTA, survey SNP-trait association; STA, SNP-trait association; SNP, single nucleotide polymorphism. (XLSX) [file pone.0193415.s003.xlsx]

## Sheet: chr.0
Chromosome No.	Position	Lab_code	SolCap ID	Trait	Effect	FValue_Genotype	NegLog10_ProbGenotype	NegLog10_ProbGenotype_FDR (p-value)	CumOrder
Chr0	12432814	FolSNP72	solcap_snp_c1_11030	Folate	Genotype	31.0777	10.3119	9.0231	211
Chr0	0	FolSNP147	solcap_snp_c1_12063	Folate	Genotype	9.39982	3.68802	2.70885	5
Chr0	0	FolSNP428	solcap_snp_c1_16439	Folate	Genotype	33.1255	10.8357	9.4713	11
Chr0	0	FolSNP763	solcap_snp_c1_6358	Folate	Genotype	13.682	3.43161	2.50046	21
Chr0	0	FolSNP1217	solcap_snp_c2_14643	Folate	Genotype	39.5665	12.3991	10.7382	28
Chr0	0	FolSNP1846	solcap_snp_c2_25220	Folate	Genotype	12.5982	4.83582	3.75201	36
Chr0	12432076	FolSNP2538	solcap_snp_c2_36951	Folate	Genotype	31.0777	10.3119	9.0231	208
Chr0	12432949	FolSNP2541	solcap_snp_c2_36956	Folate	Genotype	31.0777	10.3119	9.0231	213
Chr0	12613969	FolSNP2543	solcap_snp_c2_36993	Folate	Genotype	30.69	10.1868	8.90692	215
Chr0	0	FolSNP3387	solcap_snp_c2_50134	Folate	Genotype	25.6653	8.78082	7.51388	85
Chr0	0	FolSNP3618	solcap_snp_c2_53698	Folate	Genotype	17.2065	4.12358	3.0642	96
Chr0	0	FolSNP3644	solcap_snp_c2_5409	Folate	Genotype	45.5185	13.7424	11.5083	101
Chr0	0	FolSNP3811	solcap_snp_c2_56834	Folate	Genotype	9.92604	2.65644	1.74639	116
Chr0	0	FolSNP3821	solcap_snp_c2_57008	Folate	Genotype	14.4159	3.58082	2.61384	117
Chr0	0	FolSNP3905	solcap_snp_c2_58227	Folate	Genotype	14.4159	3.58082	2.61384	131
Chr0	0	FolSNP3910	solcap_snp_c2_58273	Folate	Genotype	26.1611	8.85369	7.58461	132

## Sheet: chr.1
Chromosome No.	Position	Lab_code	SolCap ID	Trait	Effect	FValue_Genotype	NegLog10_ProbGenotype	NegLog10_ProbGenotype_FDR (p-value)	CumOrder
Chr1	62154516	FolSNP2626	solcap_snp_c2_38401	Folate	Genotype	46.4241	13.9376	11.6397	512
Chr1	75780155	FolSNP1359	solcap_snp_c2_16679	Folate	Genotype	41.7747	12.9081	10.7382	703
Chr1	84727196	FolSNP2401	solcap_snp_c2_34548	Folate	Genotype	28.4495	9.61878	8.34106	860
Chr1	88451789	FolSNP2166	solcap_snp_c2_30957	Folate	Genotype	26.5304	9.09707	7.82369	923
Chr1	86309979	FolSNP1232	solcap_snp_c2_14804	Folate	Genotype	26.5197	9.09411	7.82289	883
Chr1	41949328	FolSNP3357	solcap_snp_c2_49723	Folate	Genotype	24.7693	8.60601	7.3433	418
Chr1	79857175	FolSNP512	solcap_snp_c1_2551	Folate	Genotype	17.3969	6.40826	5.28501	759
Chr1	80262082	FolSNP4034	solcap_snp_c2_7068	Folate	Genotype	17.3969	6.40826	5.28501	775
Chr1	80850965	FolSNP553	solcap_snp_c1_3221	Folate	Genotype	17.3785	6.39232	5.27059	789
Chr1	78109835	FolSNP1722	solcap_snp_c2_2282	Folate	Genotype	14.4248	5.44906	4.34816	738
Chr1	84728052	FolSNP2400	solcap_snp_c2_34546	Folate	Genotype	9.54632	3.76728	2.76009	861
Chr1	84972380	FolSNP2398	solcap_snp_c2_34490	Folate	Genotype	9.54018	3.76507	2.75904	863
Chr1	82311167	FolSNP3606	solcap_snp_c2_53448	Folate	Genotype	9.44472	3.72711	2.72573	814
Chr1	82269475	FolSNP3829	solcap_snp_c2_57090	Folate	Genotype	9.44472	3.72711	2.72573	813
Chr1	82954172	FolSNP429	solcap_snp_c1_1645	Folate	Genotype	9.3865	3.70972	2.72533	822
Chr1	83012088	FolSNP435	solcap_snp_c1_1653	Folate	Genotype	9.3865	3.70972	2.72533	824
Chr1	84380691	FolSNP2492	solcap_snp_c2_36561	Folate	Genotype	9.3865	3.70972	2.72533	856
Chr1	84139132	FolSNP3166	solcap_snp_c2_4678	Folate	Genotype	9.3865	3.70972	2.72533	843
Chr1	84208108	FolSNP3181	solcap_snp_c2_4702	Folate	Genotype	9.3865	3.70972	2.72533	844
Chr1	84214236	FolSNP3185	solcap_snp_c2_4706	Folate	Genotype	9.3865	3.70972	2.72533	847
Chr1	84214331	FolSNP3186	solcap_snp_c2_4707	Folate	Genotype	9.3865	3.70972	2.72533	848
Chr1	84214632	FolSNP3187	solcap_snp_c2_4709	Folate	Genotype	9.3865	3.70972	2.72533	849
Chr1	84215031	FolSNP3190	solcap_snp_c2_4711	Folate	Genotype	9.3865	3.70972	2.72533	850
Chr1	84257177	FolSNP3199	solcap_snp_c2_4732	Folate	Genotype	9.3865	3.70972	2.72533	854
Chr1	83060566	FolSNP3272	solcap_snp_c2_4844	Folate	Genotype	9.39274	3.71197	2.72533	827
Chr1	83060703	FolSNP3274	solcap_snp_c2_4846	Folate	Genotype	9.3865	3.70972	2.72533	829
Chr1	83177518	FolSNP3292	solcap_snp_c2_4875	Folate	Genotype	9.3865	3.70972	2.72533	831
Chr1	83181599	FolSNP3296	solcap_snp_c2_4883	Folate	Genotype	9.3865	3.70972	2.72533	832
Chr1	83636095	FolSNP3345	solcap_snp_c2_4943	Folate	Genotype	9.3865	3.70972	2.72533	838
Chr1	83743146	FolSNP3115	solcap_snp_c2_4596	Folate	Genotype	9.39317	3.70494	2.72276	839
Chr1	83773587	FolSNP3116	solcap_snp_c2_4602	Folate	Genotype	9.38567	3.70586	2.72276	840
Chr1	67534907	FolSNP1588	solcap_snp_c2_20543	Folate	Genotype	9.32718	3.67382	2.69713	572
Chr1	87558284	FolSNP86	solcap_snp_c1_11288	Folate	Genotype	8.94819	3.55099	2.60383	911
Chr1	87749782	FolSNP87	solcap_snp_c1_11290	Folate	Genotype	8.94819	3.55099	2.60383	916
Chr1	86387941	FolSNP667	solcap_snp_c1_4796	Folate	Genotype	8.94819	3.55099	2.60383	887
Chr1	86663670	FolSNP668	solcap_snp_c1_4799	Folate	Genotype	8.94819	3.55099	2.60383	896
Chr1	86942383	FolSNP669	solcap_snp_c1_4803	Folate	Genotype	8.94819	3.55099	2.60383	903
Chr1	88409494	FolSNP947	solcap_snp_c1_9397	Folate	Genotype	8.94819	3.55099	2.60383	921
Chr1	86356334	FolSNP1219	solcap_snp_c2_14708	Folate	Genotype	8.94819	3.55099	2.60383	885
Chr1	86356478	FolSNP1220	solcap_snp_c2_14709	Folate	Genotype	8.94819	3.55099	2.60383	886
Chr1	86439713	FolSNP1221	solcap_snp_c2_14728	Folate	Genotype	8.94819	3.55099	2.60383	889
Chr1	86750499	FolSNP1226	solcap_snp_c2_14762	Folate	Genotype	8.95732	3.55104	2.60383	898
Chr1	86847460	FolSNP1227	solcap_snp_c2_14763	Folate	Genotype	8.94819	3.55099	2.60383	899
Chr1	86877878	FolSNP1229	solcap_snp_c2_14772	Folate	Genotype	8.94819	3.55099	2.60383	901
Chr1	86305720	FolSNP1230	solcap_snp_c2_14793	Folate	Genotype	8.95732	3.55104	2.60383	882
Chr1	87161795	FolSNP1236	solcap_snp_c2_14841	Folate	Genotype	8.94819	3.55099	2.60383	906
Chr1	87600773	FolSNP2598	solcap_snp_c2_37794	Folate	Genotype	8.94819	3.55099	2.60383	912
Chr1	87731694	FolSNP2600	solcap_snp_c2_37850	Folate	Genotype	8.94819	3.55099	2.60383	914
Chr1	87733935	FolSNP2601	solcap_snp_c2_37872	Folate	Genotype	8.95732	3.55104	2.60383	915
Chr1	86095990	FolSNP3376	solcap_snp_c2_49910	Folate	Genotype	8.99702	3.56874	2.60383	881
Chr1	88127428	FolSNP3655	solcap_snp_c2_54344	Folate	Genotype	8.94819	3.55099	2.60383	919
Chr1	85953453	FolSNP2891	solcap_snp_c2_42943	Folate	Genotype	8.89752	3.53256	2.59047	878
Chr1	85945579	FolSNP2892	solcap_snp_c2_42946	Folate	Genotype	8.89752	3.53256	2.59047	877
Chr1	85937691	FolSNP2893	solcap_snp_c2_42948	Folate	Genotype	8.89752	3.53256	2.59047	876
Chr1	85916184	FolSNP3581	solcap_snp_c2_53068	Folate	Genotype	8.89752	3.53256	2.59047	875
Chr1	85323395	FolSNP1796	solcap_snp_c2_24	Folate	Genotype	8.85051	3.51545	2.57737	866
Chr1	85328633	FolSNP1838	solcap_snp_c2_25	Folate	Genotype	8.85051	3.51545	2.57737	867
Chr1	85377346	FolSNP2426	solcap_snp_c2_35	Folate	Genotype	8.85051	3.51545	2.57737	868
Chr1	85760205	FolSNP3142	solcap_snp_c2_46448	Folate	Genotype	8.85051	3.51545	2.57737	872
Chr1	83129666	FolSNP450	solcap_snp_c1_1693	Folate	Genotype	8.73008	3.46522	2.5321	830
Chr1	83790883	FolSNP3120	solcap_snp_c2_4605	Folate	Genotype	8.72295	3.46582	2.5321	841
Chr1	84260980	FolSNP3201	solcap_snp_c2_4739	Folate	Genotype	8.72295	3.46582	2.5321	855
Chr1	83187094	FolSNP3297	solcap_snp_c2_4884	Folate	Genotype	8.72295	3.46582	2.5321	833
Chr1	82935934	FolSNP424	solcap_snp_c1_1637	Folate	Genotype	8.72996	3.46193	2.5298	820
Chr1	88471573	FolSNP945	solcap_snp_c1_9386	Folate	Genotype	8.50827	3.38742	2.46019	924
Chr1	87965133	FolSNP948	solcap_snp_c1_9430	Folate	Genotype	8.50827	3.38742	2.46019	917
Chr1	67221911	FolSNP1583	solcap_snp_c2_20502	Folate	Genotype	8.21883	3.28405	2.35975	568
Chr1	67279544	FolSNP1585	solcap_snp_c2_20517	Folate	Genotype	8.2163	3.28311	2.35975	570
Chr1	67969608	FolSNP3535	solcap_snp_c2_52492	Folate	Genotype	8.21758	3.28078	2.35838	575
Chr1	67223718	FolSNP1584	solcap_snp_c2_20506	Folate	Genotype	6.50391	2.64012	1.731	569
Chr1	601194	FolSNP2511	solcap_snp_c2_36687	Folate	Genotype	7.98514	2.23773	1.35047	246

## Sheet: chr.2
Chromosome No.	Position	Lab_code	SolCap ID	Trait	Effect	FValue_Genotype	NegLog10_ProbGenotype	NegLog10_ProbGenotype_FDR (p-value)	CumOrder
Chr2	23799767	FolSNP75	solcap_snp_c1_11120	Folate	Genotype	20.7421	7.43552	6.28546	2112
Chr2	23799665	FolSNP76	solcap_snp_c1_11123	Folate	Genotype	20.7421	7.43552	6.28546	2110
Chr2	29540500	FolSNP108	solcap_snp_c1_11580	Folate	Genotype	24.2522	8.44235	7.20445	2169
Chr2	32220107	FolSNP109	solcap_snp_c1_11581	Folate	Genotype	24.1649	8.43467	7.20445	2202
Chr2	31520933	FolSNP155	solcap_snp_c1_12169	Folate	Genotype	23.7618	8.28605	7.06932	2193
Chr2	34211649	FolSNP159	solcap_snp_c1_12257	Folate	Genotype	19.3277	7.00763	5.87354	2227
Chr2	31663285	FolSNP199	solcap_snp_c1_13236	Folate	Genotype	24.1649	8.43467	7.20445	2196
Chr2	30022358	FolSNP242	solcap_snp_c1_13911	Folate	Genotype	24.0927	8.39713	7.17274	2178
Chr2	33204519	FolSNP622	solcap_snp_c1_4192	Folate	Genotype	23.6714	8.29365	7.07501	2214
Chr2	30480670	FolSNP821	solcap_snp_c1_7430	Folate	Genotype	24.0927	8.39713	7.17274	2188
Chr2	17183198	FolSNP920	solcap_snp_c1_890	Folate	Genotype	68.9377	32	32	2058
Chr2	17185197	FolSNP923	solcap_snp_c1_892	Folate	Genotype	65.059	32	32	2059
Chr2	14356660	FolSNP1346	solcap_snp_c2_16348	Folate	Genotype	63.1185	32	32	2046
Chr2	28555890	FolSNP1543	solcap_snp_c2_19658	Folate	Genotype	24.48	8.5068	7.25245	2160
Chr2	25322287	FolSNP1653	solcap_snp_c2_21721	Folate	Genotype	24.4263	8.49162	7.23933	2123
Chr2	25072603	FolSNP1655	solcap_snp_c2_21746	Folate	Genotype	24.628	8.56609	7.30758	2121
Chr2	14211110	FolSNP2244	solcap_snp_c2_32249	Folate	Genotype	64.4428	32	32	2044
Chr2	34516166	FolSNP2311	solcap_snp_c2_33188	Folate	Genotype	19.3277	7.00763	5.87354	2228
Chr2	26025648	FolSNP2644	solcap_snp_c2_38704	Folate	Genotype	24.628	8.56609	7.30758	2128
Chr2	35112246	FolSNP2747	solcap_snp_c2_40155	Folate	Genotype	19.2316	6.96628	5.83375	2230
Chr2	35183791	FolSNP2748	solcap_snp_c2_40167	Folate	Genotype	19.3568	7.01653	5.87612	2231
Chr2	35186396	FolSNP2749	solcap_snp_c2_40172	Folate	Genotype	19.3568	7.01653	5.87612	2232
Chr2	39073798	FolSNP2761	solcap_snp_c2_40172	Folate	Genotype	14.9626	3.68663	2.70885	2291
Chr2	17928801	FolSNP2790	solcap_snp_c2_41123	Folate	Genotype	67.766	32	32	2066
Chr2	31621062	FolSNP2822	solcap_snp_c2_41551	Folate	Genotype	23.9558	8.35821	7.13767	2195
Chr2	32668601	FolSNP3016	solcap_snp_c2_44774	Folate	Genotype	24.1649	8.43467	7.20445	2205
Chr2	32669950	FolSNP3017	solcap_snp_c2_44776	Folate	Genotype	24.1649	8.43467	7.20445	2206
Chr2	32670900	FolSNP3018	solcap_snp_c2_44777	Folate	Genotype	24.1649	8.43467	7.20445	2208
Chr2	31677381	FolSNP3034	solcap_snp_c2_44972	Folate	Genotype	23.9558	8.35821	7.13767	2197
Chr2	27086756	FolSNP3070	solcap_snp_c2_45308	Folate	Genotype	25.1077	8.68326	7.41844	2138
Chr2	30044782	FolSNP3168	solcap_snp_c2_46887	Folate	Genotype	24.3014	8.47347	7.22528	2179
Chr2	30147347	FolSNP3170	solcap_snp_c2_46898	Folate	Genotype	24.0927	8.39713	7.17274	2182
Chr2	29922614	FolSNP3171	solcap_snp_c2_46903	Folate	Genotype	24.2522	8.44235	7.20445	2174
Chr2	29922863	FolSNP3172	solcap_snp_c2_46904	Folate	Genotype	24.4587	8.51812	7.2617	2175
Chr2	33978983	FolSNP3182	solcap_snp_c2_47037	Folate	Genotype	19.204	6.95786	5.82689	2225
Chr2	29136866	FolSNP3258	solcap_snp_c2_48195	Folate	Genotype	24.277	8.4494	7.20445	2163
Chr2	29665074	FolSNP3453	solcap_snp_c2_51113	Folate	Genotype	24.2522	8.44235	7.20445	2170
Chr2	29665296	FolSNP3454	solcap_snp_c2_51115	Folate	Genotype	23.4937	8.20971	6.99486	2171
Chr2	33357550	FolSNP3503	solcap_snp_c2_51990	Folate	Genotype	19.3277	7.00763	5.87354	2219
Chr2	33270568	FolSNP3505	solcap_snp_c2_51998	Folate	Genotype	16.1215	3.91688	2.9026	2216
Chr2	33904081	FolSNP3550	solcap_snp_c2_52611	Folate	Genotype	19.3277	7.00763	5.87354	2223
Chr2	35433267	FolSNP3715	solcap_snp_c2_55206	Folate	Genotype	19.3568	7.01653	5.87612	2234
Chr2	30217694	FolSNP3789	solcap_snp_c2_56498	Folate	Genotype	24.3014	8.47347	7.22528	2183

## Sheet: chr.3
Chromosome No.	Position	Lab_code	SolCap ID	Trait	Effect	FValue_Genotype	NegLog10_ProbGenotype	NegLog10_ProbGenotype_FDR (p-value)	CumOrder
Chr3	13393873	FolSNP35	solcap_snp_c1_10555	Folate	Genotype	38.9425	12.2529	10.7382	2472
Chr3	16989140	FolSNP45	solcap_snp_c1_10743	Folate	Genotype	39.631	12.4141	10.7382	2500
Chr3	38177443	FolSNP57	solcap_snp_c1_10879	Folate	Genotype	39.0063	12.2679	10.7382	2589
Chr3	40339071	FolSNP90	solcap_snp_c1_11339	Folate	Genotype	40.27	12.5628	10.7382	2605
Chr3	15182912	FolSNP124	solcap_snp_c1_11846	Folate	Genotype	39.631	12.4141	10.7382	2488
Chr3	12887431	FolSNP133	solcap_snp_c1_11984	Folate	Genotype	38.9425	12.2529	10.7382	2470
Chr3	2565354	FolSNP307	solcap_snp_c1_14813	Folate	Genotype	41.4799	12.8041	10.7382	2430
Chr3	24975292	FolSNP330	solcap_snp_c1_15199	Folate	Genotype	38.9425	12.2529	10.7382	2530
Chr3	36151220	FolSNP391	solcap_snp_c1_15926	Folate	Genotype	39.0063	12.2679	10.7382	2576
Chr3	13830637	FolSNP401	solcap_snp_c1_16052	Folate	Genotype	38.9425	12.2529	10.7382	2475
Chr3	40197844	FolSNP446	solcap_snp_c1_16679	Folate	Genotype	39.9854	12.4616	10.7382	2603
Chr3	19813675	FolSNP449	solcap_snp_c1_167	Folate	Genotype	38.9425	12.2529	10.7382	2512
Chr3	8177658	FolSNP462	solcap_snp_c1_1909	Folate	Genotype	39.013	12.2695	10.7382	2454
Chr3	7824125	FolSNP463	solcap_snp_c1_1914	Folate	Genotype	40.3776	12.5876	10.7382	2452
Chr3	10242731	FolSNP472	solcap_snp_c1_2045	Folate	Genotype	38.9425	12.2529	10.7382	2464
Chr3	20613941	FolSNP473	solcap_snp_c1_206	Folate	Genotype	38.9425	12.2529	10.7382	2514
Chr3	15367771	FolSNP566	solcap_snp_c1_3336	Folate	Genotype	39.631	12.4141	10.7382	2491
Chr3	15243506	FolSNP567	solcap_snp_c1_3346	Folate	Genotype	39.631	12.4141	10.7382	2489
Chr3	16008414	FolSNP568	solcap_snp_c1_3347	Folate	Genotype	39.631	12.4141	10.7382	2494
Chr3	31056417	FolSNP657	solcap_snp_c1_4775	Folate	Genotype	38.9425	12.2529	10.7382	2546
Chr3	31023949	FolSNP661	solcap_snp_c1_4779	Folate	Genotype	38.9425	12.2529	10.7382	2542
Chr3	3107887	FolSNP700	solcap_snp_c1_5400	Folate	Genotype	41.7747	12.9081	10.7382	2432
Chr3	42019542	FolSNP779	solcap_snp_c1_6850	Folate	Genotype	40.9231	12.7133	10.7382	2613
Chr3	41994529	FolSNP780	solcap_snp_c1_6875	Folate	Genotype	40.27	12.5628	10.7382	2612
Chr3	37699819	FolSNP796	solcap_snp_c1_7139	Folate	Genotype	39.0063	12.2679	10.7382	2588
Chr3	5430309	FolSNP926	solcap_snp_c1_8970	Folate	Genotype	39.013	12.2695	10.7382	2440
Chr3	36595642	FolSNP942	solcap_snp_c1_9285	Folate	Genotype	39.0063	12.2679	10.7382	2582
Chr3	36528674	FolSNP943	solcap_snp_c1_9292	Folate	Genotype	39.0063	12.2679	10.7382	2580
Chr3	15654535	FolSNP986	solcap_snp_c2_10088	Folate	Genotype	39.631	12.4141	10.7382	2492
Chr3	23462197	FolSNP1035	solcap_snp_c2_11260	Folate	Genotype	38.9425	12.2529	10.7382	2527
Chr3	23155488	FolSNP1036	solcap_snp_c2_11269	Folate	Genotype	38.9425	12.2529	10.7382	2524
Chr3	25742118	FolSNP1204	solcap_snp_c2_14424	Folate	Genotype	38.9425	12.2529	10.7382	2534
Chr3	2976750	FolSNP1360	solcap_snp_c2_16692	Folate	Genotype	41.4799	12.8041	10.7382	2431
Chr3	22534074	FolSNP1520	solcap_snp_c2_1930	Folate	Genotype	38.9425	12.2529	10.7382	2519
Chr3	22535369	FolSNP1521	solcap_snp_c2_1933	Folate	Genotype	38.9425	12.2529	10.7382	2520
Chr3	5580430	FolSNP2072	solcap_snp_c2_29441	Folate	Genotype	39.013	12.2695	10.7382	2444
Chr3	47076266	FolSNP2086	solcap_snp_c2_29643	Folate	Genotype	39.5273	12.3554	10.7382	2662
Chr3	47553804	FolSNP2089	solcap_snp_c2_29678	Folate	Genotype	39.8191	12.4581	10.7382	2667
Chr3	36666150	FolSNP2152	solcap_snp_c2_30682	Folate	Genotype	39.0063	12.2679	10.7382	2583
Chr3	36595342	FolSNP2153	solcap_snp_c2_30708	Folate	Genotype	39.0063	12.2679	10.7382	2581
Chr3	36484535	FolSNP2156	solcap_snp_c2_30730	Folate	Genotype	39.0063	12.2679	10.7382	2579
Chr3	36334363	FolSNP2157	solcap_snp_c2_30741	Folate	Genotype	39.0063	12.2679	10.7382	2578
Chr3	40992986	FolSNP2440	solcap_snp_c2_35234	Folate	Genotype	40.27	12.5628	10.7382	2608
Chr3	13505833	FolSNP2457	solcap_snp_c2_35563	Folate	Genotype	38.9425	12.2529	10.7382	2473
Chr3	13716066	FolSNP2458	solcap_snp_c2_35572	Folate	Genotype	38.9425	12.2529	10.7382	2474
Chr3	17013642	FolSNP2473	solcap_snp_c2_36019	Folate	Genotype	39.631	12.4141	10.7382	2501
Chr3	366332	FolSNP2484	solcap_snp_c2_36264	Folate	Genotype	39.8859	12.4736	10.7382	2414
Chr3	312738	FolSNP2485	solcap_snp_c2_36284	Folate	Genotype	39.8859	12.4736	10.7382	2413
Chr3	13982016	FolSNP2575	solcap_snp_c2_37411	Folate	Genotype	38.9425	12.2529	10.7382	2478
Chr3	9158918	FolSNP2632	solcap_snp_c2_38503	Folate	Genotype	38.9425	12.2529	10.7382	2457
Chr3	9163294	FolSNP2635	solcap_snp_c2_38515	Folate	Genotype	38.9425	12.2529	10.7382	2460
Chr3	15058471	FolSNP2737	solcap_snp_c2_39978	Folate	Genotype	39.631	12.4141	10.7382	2487
Chr3	13115610	FolSNP2763	solcap_snp_c2_40739	Folate	Genotype	38.9425	12.2529	10.7382	2471
Chr3	31745504	FolSNP2792	solcap_snp_c2_41163	Folate	Genotype	39.1787	12.3084	10.7382	2548
Chr3	41530089	FolSNP2859	solcap_snp_c2_42312	Folate	Genotype	40.27	12.5628	10.7382	2610
Chr3	35563675	FolSNP2911	solcap_snp_c2_43165	Folate	Genotype	39.0063	12.2679	10.7382	2570
Chr3	35566030	FolSNP2912	solcap_snp_c2_43168	Folate	Genotype	39.0063	12.2679	10.7382	2571
Chr3	35567091	FolSNP2913	solcap_snp_c2_43169	Folate	Genotype	39.0063	12.2679	10.7382	2572
Chr3	34493653	FolSNP2919	solcap_snp_c2_43253	Folate	Genotype	39.0063	12.2679	10.7382	2565
Chr3	34493007	FolSNP2920	solcap_snp_c2_43255	Folate	Genotype	39.0063	12.2679	10.7382	2564
Chr3	34491679	FolSNP2921	solcap_snp_c2_43256	Folate	Genotype	39.0063	12.2679	10.7382	2562
Chr3	34399729	FolSNP2923	solcap_snp_c2_43264	Folate	Genotype	39.0063	12.2679	10.7382	2560
Chr3	659121	FolSNP2930	solcap_snp_c2_43470	Folate	Genotype	40.3355	12.5778	10.7382	2418
Chr3	831417	FolSNP2931	solcap_snp_c2_43483	Folate	Genotype	40.3355	12.5778	10.7382	2421
Chr3	4378373	FolSNP2994	solcap_snp_c2_44361	Folate	Genotype	39.013	12.2695	10.7382	2437
Chr3	43326982	FolSNP3096	solcap_snp_c2_45703	Folate	Genotype	40.27	12.5628	10.7382	2620
Chr3	39257162	FolSNP3263	solcap_snp_c2_48369	Folate	Genotype	40.27	12.5628	10.7382	2597
Chr3	39255317	FolSNP3264	solcap_snp_c2_48370	Folate	Genotype	40.27	12.5628	10.7382	2596
Chr3	39255236	FolSNP3265	solcap_snp_c2_48371	Folate	Genotype	40.27	12.5628	10.7382	2595
Chr3	39255217	FolSNP3266	solcap_snp_c2_48372	Folate	Genotype	40.27	12.5628	10.7382	2594
Chr3	39198646	FolSNP3267	solcap_snp_c2_48378	Folate	Genotype	40.27	12.5628	10.7382	2593
Chr3	39312775	FolSNP3269	solcap_snp_c2_48389	Folate	Genotype	40.27	12.5628	10.7382	2601
Chr3	5764659	FolSNP3424	solcap_snp_c2_50637	Folate	Genotype	39.013	12.2695	10.7382	2445
Chr3	7289711	FolSNP3527	solcap_snp_c2_5234	Folate	Genotype	39.013	12.2695	10.7382	2450
Chr3	7288799	FolSNP3530	solcap_snp_c2_5239	Folate	Genotype	39.013	12.2695	10.7382	2448
Chr3	37495967	FolSNP3536	solcap_snp_c2_52494	Folate	Genotype	39.0063	12.2679	10.7382	2587
Chr3	37489785	FolSNP3537	solcap_snp_c2_52496	Folate	Genotype	39.0063	12.2679	10.7382	2586
Chr3	7104975	FolSNP3552	solcap_snp_c2_5269	Folate	Genotype	39.013	12.2695	10.7382	2447
Chr3	1580212	FolSNP3562	solcap_snp_c2_52811	Folate	Genotype	41.7747	12.9081	10.7382	2428
Chr3	8564142	FolSNP3567	solcap_snp_c2_5286	Folate	Genotype	39.013	12.2695	10.7382	2456
Chr3	8263418	FolSNP3572	solcap_snp_c2_5289	Folate	Genotype	39.013	12.2695	10.7382	2455
Chr3	8142403	FolSNP3576	solcap_snp_c2_5300	Folate	Genotype	39.013	12.2695	10.7382	2453
Chr3	14650051	FolSNP3665	solcap_snp_c2_54415	Folate	Genotype	39.631	12.4141	10.7382	2485
Chr3	9358570	FolSNP3669	solcap_snp_c2_54530	Folate	Genotype	38.9425	12.2529	10.7382	2461
Chr3	45388939	FolSNP3725	solcap_snp_c2_55285	Folate	Genotype	39.0765	12.2504	10.7382	2644
Chr3	35334246	FolSNP3727	solcap_snp_c2_55460	Folate	Genotype	39.0063	12.2679	10.7382	2568
Chr3	11287783	FolSNP3854	solcap_snp_c2_5736	Folate	Genotype	38.9425	12.2529	10.7382	2467
Chr3	17668710	FolSNP3984	solcap_snp_c2_657	Folate	Genotype	38.9425	12.2529	10.7382	2508
Chr3	17668275	FolSNP3994	solcap_snp_c2_661	Folate	Genotype	38.9425	12.2529	10.7382	2505
Chr3	17668007	FolSNP3998	solcap_snp_c2_662	Folate	Genotype	38.9425	12.2529	10.7382	2504
Chr3	43573501	FolSNP1188	solcap_snp_c2_13811	Folate	Genotype	38.9776	12.2272	10.7334	2624
Chr3	44795069	FolSNP1573	solcap_snp_c2_20324	Folate	Genotype	38.9776	12.2272	10.7334	2634
Chr3	44336061	FolSNP1576	solcap_snp_c2_20347	Folate	Genotype	38.9776	12.2272	10.7334	2630
Chr3	43326576	FolSNP3093	solcap_snp_c2_45699	Folate	Genotype	38.9776	12.2272	10.7334	2618
Chr3	43326959	FolSNP3095	solcap_snp_c2_45702	Folate	Genotype	38.9776	12.2272	10.7334	2619
Chr3	9160181	FolSNP2633	solcap_snp_c2_38504	Folate	Genotype	38.9104	12.2115	10.7213	2458
Chr3	4194769	FolSNP2992	solcap_snp_c2_44344	Folate	Genotype	38.7233	12.1676	10.6845	2436
Chr3	7337144	FolSNP3526	solcap_snp_c2_5226	Folate	Genotype	38.7233	12.1676	10.6845	2451
Chr3	33495209	FolSNP425	solcap_snp_c1_16382	Folate	Genotype	38.4372	12.1337	10.6772	2556
Chr3	44675684	FolSNP762	solcap_snp_c1_6349	Folate	Genotype	38.3534	12.1139	10.6772	2632
Chr3	45435790	FolSNP860	solcap_snp_c1_8079	Folate	Genotype	38.3534	12.1139	10.6772	2645
Chr3	47331257	FolSNP928	solcap_snp_c1_8997	Folate	Genotype	38.5166	12.1191	10.6772	2665
Chr3	42895402	FolSNP938	solcap_snp_c1_9150	Folate	Genotype	38.3534	12.1139	10.6772	2616
Chr3	14195496	FolSNP2578	solcap_snp_c2_37426	Folate	Genotype	38.6555	12.1517	10.6772	2482
Chr3	14203339	FolSNP2579	solcap_snp_c2_37431	Folate	Genotype	38.6555	12.1517	10.6772	2483
Chr3	43909591	FolSNP3081	solcap_snp_c2_45503	Folate	Genotype	38.3534	12.1139	10.6772	2628
Chr3	43326301	FolSNP3092	solcap_snp_c2_45698	Folate	Genotype	38.3534	12.1139	10.6772	2617
Chr3	43481994	FolSNP3153	solcap_snp_c2_46597	Folate	Genotype	38.3534	12.1139	10.6772	2622
Chr3	43498325	FolSNP3154	solcap_snp_c2_46603	Folate	Genotype	38.3534	12.1139	10.6772	2623
Chr3	48017163	FolSNP3619	solcap_snp_c2_53699	Folate	Genotype	38.5166	12.1191	10.6772	2670
Chr3	45386107	FolSNP3721	solcap_snp_c2_55279	Folate	Genotype	38.6913	12.1261	10.6772	2640
Chr3	45388822	FolSNP3724	solcap_snp_c2_55284	Folate	Genotype	38.3534	12.1139	10.6772	2643
Chr3	17668488	FolSNP3991	solcap_snp_c2_659	Folate	Genotype	38.1734	12.0712	10.6377	2506
Chr3	42570907	FolSNP937	solcap_snp_c1_9141	Folate	Genotype	38.0676	12.0132	10.5828	2615
Chr3	45603698	FolSNP1857	solcap_snp_c2_25653	Folate	Genotype	37.7228	11.9315	10.5041	2647
Chr3	46806099	FolSNP1032	solcap_snp_c2_11147	Folate	Genotype	37.4671	11.9029	10.4877	2658
Chr3	47076714	FolSNP2085	solcap_snp_c2_29639	Folate	Genotype	37.4671	11.9029	10.4877	2663
Chr3	47075795	FolSNP2087	solcap_snp_c2_29645	Folate	Genotype	37.4671	11.9029	10.4877	2661
Chr3	47769763	FolSNP3112	solcap_snp_c2_45914	Folate	Genotype	37.4671	11.9029	10.4877	2669
Chr3	45603662	FolSNP1858	solcap_snp_c2_25654	Folate	Genotype	36.8805	11.7619	10.3556	2646
Chr3	45979293	FolSNP1859	solcap_snp_c2_25662	Folate	Genotype	36.8805	11.7619	10.3556	2649
Chr3	51404231	FolSNP1397	solcap_snp_c2_1724	Folate	Genotype	36.7543	11.7315	10.3281	2690
Chr3	51601574	FolSNP607	solcap_snp_c1_398	Folate	Genotype	36.5369	11.6479	10.2589	2696
Chr3	51972191	FolSNP3212	solcap_snp_c2_47508	Folate	Genotype	36.5369	11.6479	10.2589	2697
Chr3	51972224	FolSNP3213	solcap_snp_c2_47510	Folate	Genotype	36.5369	11.6479	10.2589	2698
Chr3	50637438	FolSNP1275	solcap_snp_c2_1545	Folate	Genotype	36.329	11.5665	10.183	2684
Chr3	50748191	FolSNP1489	solcap_snp_c2_1890	Folate	Genotype	36.1488	11.5231	10.1425	2686
Chr3	7289647	FolSNP3528	solcap_snp_c2_5235	Folate	Genotype	35.5269	11.433	10.0551	2449
Chr3	59764345	FolSNP194	solcap_snp_c1_131	Folate	Genotype	16.5392	6.13614	5.01594	2821
Chr3	61899241	FolSNP2549	solcap_snp_c2_37115	Folate	Genotype	9.80688	3.86078	2.85005	2849
Chr3	61794475	FolSNP2555	solcap_snp_c2_37139	Folate	Genotype	9.80688	3.86078	2.85005	2843
Chr3	61872439	FolSNP2552	solcap_snp_c2_37121	Folate	Genotype	9.60237	3.78743	2.77789	2846
Chr3	61874817	FolSNP2551	solcap_snp_c2_37119	Folate	Genotype	9.56695	3.7747	2.76633	2847
Chr3	60937507	FolSNP4147	solcap_snp_c2_9497	Folate	Genotype	9.46177	3.73685	2.73315	2839
Chr3	55234747	FolSNP1459	solcap_snp_c2_9627	Folate	Genotype	9.32265	3.68668	2.70885	2737
Chr3	55234798	FolSNP1460	solcap_snp_c2_9722	Folate	Genotype	9.32265	3.68668	2.70885	2738
Chr3	53970990	FolSNP255	solcap_snp_c1_14159	Folate	Genotype	9.19929	3.64208	2.67189	2723
Chr3	54369037	FolSNP792	solcap_snp_c1_7077	Folate	Genotype	9.19929	3.64208	2.67189	2727
Chr3	54582047	FolSNP793	solcap_snp_c1_7111	Folate	Genotype	9.19929	3.64208	2.67189	2732
Chr3	54582101	FolSNP794	solcap_snp_c1_7112	Folate	Genotype	9.19929	3.64208	2.67189	2733
Chr3	54539931	FolSNP1695	solcap_snp_c2_22456	Folate	Genotype	9.19929	3.64208	2.67189	2730
Chr3	55234645	FolSNP1458	solcap_snp_c2_18270	Folate	Genotype	9.09302	3.60022	2.6311	2736
Chr3	53572209	FolSNP725	solcap_snp_c1_5799	Folate	Genotype	7.85548	3.14971	2.23115	2721
Chr3	53309062	FolSNP1426	solcap_snp_c2_17631	Folate	Genotype	7.46437	3.00174	2.08604	2715
Chr3	53279728	FolSNP3761	solcap_snp_c2_55885	Folate	Genotype	7.42669	2.99002	2.07526	2714
Chr3	53434206	FolSNP3846	solcap_snp_c2_57258	Folate	Genotype	7.0602	2.8482	1.93438	2717
Chr3	53434144	FolSNP3845	solcap_snp_c2_57257	Folate	Genotype	6.71854	2.71749	1.80556	2716
Chr3	46265431	FolSNP1644	solcap_snp_c2_2138	Folate	Genotype	9.9476	2.66237	1.75137	2652
Chr3	35178469	FolSNP389	solcap_snp_c1_15920	Folate	Genotype	9.78938	2.62868	1.7242	2566
Chr3	35331853	FolSNP404	solcap_snp_c1_16085	Folate	Genotype	9.78938	2.62868	1.7242	2567
Chr3	52657949	FolSNP1192	solcap_snp_c2_14064	Folate	Genotype	5.9877	2.44457	1.54833	2707
Chr3	36939832	FolSNP3822	solcap_snp_c2_57012	Folate	Genotype	8.69972	2.39306	1.49864	2585

## Sheet: chr.4
Chromosome No.	Position	Lab_code	SolCap ID	Trait	Effect	FValue_Genotype	NegLog10_ProbGenotype	NegLog10_ProbGenotype_FDR (p-value)	CumOrder
Chr4	70199251	FolSNP12	solcap_snp_c1_10179	Folate	Genotype	9.16058	2.49153	1.59165	3198
Chr4	70396887	FolSNP15	solcap_snp_c1_10202	Folate	Genotype	8.28354	2.3033	1.41426	3205
Chr4	70065735	FolSNP16	solcap_snp_c1_10211	Folate	Genotype	9.39875	2.54512	1.64249	3195
Chr4	70888046	FolSNP40	solcap_snp_c1_10666	Folate	Genotype	16.1215	3.91688	2.9026	3212
Chr4	70880221	FolSNP41	solcap_snp_c1_10670	Folate	Genotype	16.1215	3.91688	2.9026	3211
Chr4	69830197	FolSNP620	solcap_snp_c1_4109	Folate	Genotype	8.40826	2.32959	1.43876	3193
Chr4	69336216	FolSNP621	solcap_snp_c1_4171	Folate	Genotype	9.83534	2.63716	1.73083	3185
Chr4	64973061	FolSNP775	solcap_snp_c1_6749	Folate	Genotype	1496.94	32	32	3140
Chr4	3905183	FolSNP953	solcap_snp_c1_9546	Folate	Genotype	1378.57	32	32	2878
Chr4	71592216	FolSNP1008	solcap_snp_c2_10688	Folate	Genotype	15.2363	3.74336	2.7385	3230
Chr4	6958720	FolSNP1052	solcap_snp_c2_11489	Folate	Genotype	8.01382	3.20295	2.28247	2910
Chr4	6297654	FolSNP1057	solcap_snp_c2_11564	Folate	Genotype	8.56181	3.407	2.47781	2906
Chr4	69413002	FolSNP1151	solcap_snp_c2_12904	Folate	Genotype	9.83534	2.63716	1.73083	3189
Chr4	69383819	FolSNP1152	solcap_snp_c2_12917	Folate	Genotype	9.10009	2.47969	1.58072	3187
Chr4	69311500	FolSNP1154	solcap_snp_c2_12930	Folate	Genotype	9.83534	2.63716	1.73083	3184
Chr4	69866377	FolSNP1159	solcap_snp_c2_12971	Folate	Genotype	8.54536	2.35843	1.46581	3194
Chr4	13864005	FolSNP1650	solcap_snp_c2_21636	Folate	Genotype	10.7426	4.18844	3.12107	2974
Chr4	4903359	FolSNP1667	solcap_snp_c2_21896	Folate	Genotype	8.94039	3.5449	2.59875	2890
Chr4	5192938	FolSNP1669	solcap_snp_c2_21914	Folate	Genotype	8.74302	2.40136	1.50603	2896
Chr4	4606550	FolSNP1672	solcap_snp_c2_21934	Folate	Genotype	1378.57	32	32	2886
Chr4	4595286	FolSNP1673	solcap_snp_c2_21936	Folate	Genotype	1375.2	32	32	2885
Chr4	4567755	FolSNP1674	solcap_snp_c2_21946	Folate	Genotype	1378.57	32	32	2883
Chr4	3816447	FolSNP2206	solcap_snp_c2_31688	Folate	Genotype	1378.57	32	32	2875
Chr4	3887404	FolSNP2208	solcap_snp_c2_31716	Folate	Genotype	8.49927	3.38413	2.45787	2877
Chr4	3924918	FolSNP2210	solcap_snp_c2_31732	Folate	Genotype	1378.57	32	32	2879
Chr4	70201797	FolSNP2363	solcap_snp_c2_34017	Folate	Genotype	9.03737	2.46616	1.56811	3201
Chr4	70330077	FolSNP2364	solcap_snp_c2_34050	Folate	Genotype	8.40826	2.32959	1.43876	3202
Chr4	2572452	FolSNP3440	solcap_snp_c2_50942	Folate	Genotype	9.28133	3.67175	2.69615	2865
Chr4	5488858	FolSNP3491	solcap_snp_c2_51640	Folate	Genotype	8.56181	3.407	2.47781	2899
Chr4	60539267	FolSNP3584	solcap_snp_c2_53111	Folate	Genotype	20.0408	7.2245	6.07768	3109
Chr4	4023794	FolSNP4065	solcap_snp_c2_7756	Folate	Genotype	7.97627	3.19181	2.27229	2882
In red are markers that displayed high p-values but were included in the study because they are common markers in both SSTA and STA.

## Sheet: chr.5
Chromosome No.	Position	Lab_code	SolCap ID	Trait	Effect	FValue_Genotype	NegLog10_ProbGenotype	NegLog10_ProbGenotype_FDR (p-value)	CumOrder
Chr5	51494154	FolSNP2428	solcap_snp_c2_3504	Folate	Genotype	33.5244	10.9362	9.56371	3577
Chr5	47991614	FolSNP570	solcap_snp_c1_3392	Folate	Genotype	31.7352	10.4816	9.18115	3536
Chr5	48136202	FolSNP989	solcap_snp_c2_10269	Folate	Genotype	31.7352	10.4816	9.18115	3539
Chr5	48250197	FolSNP990	solcap_snp_c2_10287	Folate	Genotype	31.7352	10.4816	9.18115	3540
Chr5	48267594	FolSNP992	solcap_snp_c2_10296	Folate	Genotype	31.7352	10.4816	9.18115	3543
Chr5	48410057	FolSNP994	solcap_snp_c2_10338	Folate	Genotype	31.7352	10.4816	9.18115	3545
Chr5	48410294	FolSNP995	solcap_snp_c2_10341	Folate	Genotype	31.7352	10.4816	9.18115	3546
Chr5	48495958	FolSNP996	solcap_snp_c2_10342	Folate	Genotype	31.7352	10.4816	9.18115	3547
Chr5	48573896	FolSNP997	solcap_snp_c2_10378	Folate	Genotype	31.7352	10.4816	9.18115	3548
Chr5	48574160	FolSNP998	solcap_snp_c2_10381	Folate	Genotype	31.7352	10.4816	9.18115	3549
Chr5	49179532	FolSNP2873	solcap_snp_c2_42455	Folate	Genotype	31.7352	10.4816	9.18115	3556
Chr5	49246855	FolSNP2874	solcap_snp_c2_42481	Folate	Genotype	31.7352	10.4816	9.18115	3557
Chr5	48888060	FolSNP3657	solcap_snp_c2_54368	Folate	Genotype	31.7352	10.4816	9.18115	3552
Chr5	48887625	FolSNP3658	solcap_snp_c2_54371	Folate	Genotype	31.7352	10.4816	9.18115	3551
Chr5	49467088	FolSNP3719	solcap_snp_c2_55241	Folate	Genotype	31.7352	10.4816	9.18115	3559
Chr5	49356615	FolSNP3732	solcap_snp_c2_55571	Folate	Genotype	31.7352	10.4816	9.18115	3558
Chr5	49835932	FolSNP4087	solcap_snp_c2_8253	Folate	Genotype	31.7352	10.4816	9.18115	3565
Chr5	49836134	FolSNP4088	solcap_snp_c2_8256	Folate	Genotype	31.7352	10.4816	9.18115	3566
Chr5	49851548	FolSNP4089	solcap_snp_c2_8278	Folate	Genotype	31.7352	10.4816	9.18115	3567
Chr5	49888144	FolSNP4090	solcap_snp_c2_8295	Folate	Genotype	31.7352	10.4816	9.18115	3568
Chr5	49908824	FolSNP4092	solcap_snp_c2_8302	Folate	Genotype	31.7352	10.4816	9.18115	3569
Chr5	49736471	FolSNP4094	solcap_snp_c2_8428	Folate	Genotype	31.7251	10.479	9.18115	3562
Chr5	49737818	FolSNP4095	solcap_snp_c2_8431	Folate	Genotype	31.7352	10.4816	9.18115	3563
Chr5	47895875	FolSNP987	solcap_snp_c2_10179	Folate	Genotype	31.2607	10.3593	9.06371	3535
Chr5	49094113	FolSNP165	solcap_snp_c1_12454	Folate	Genotype	30.9239	10.2474	8.96245	3553
Chr5	49177458	FolSNP2872	solcap_snp_c2_42451	Folate	Genotype	30.7841	10.2112	8.92912	3555
Chr5	12301602	FolSNP2631	solcap_snp_c2_38490	Folate	Genotype	17.7735	4.23213	3.15662	3408
Chr5	6965234	FolSNP3726	solcap_snp_c2_55452	Folate	Genotype	16.1215	3.91688	2.9026	3385

## Sheet: chr.6
Chromosome No.	Position	Lab_code	SolCap ID	Trait	Effect	FValue_Genotype	NegLog10_ProbGenotype	NegLog10_ProbGenotype_FDR (p-value)	CumOrder
Chr6	51484815	FolSNP195	solcap_snp_c1_13135	Folate	Genotype	22.1634	7.82642	6.6172	3837
Chr6	48433233	FolSNP341	solcap_snp_c1_15368	Folate	Genotype	21.3346	7.59805	6.43154	3810
Chr6	48416539	FolSNP342	solcap_snp_c1_15371	Folate	Genotype	21.3346	7.59805	6.43154	3809
Chr6	48416425	FolSNP343	solcap_snp_c1_15372	Folate	Genotype	21.347	7.57284	6.40957	3808
Chr6	50219978	FolSNP474	solcap_snp_c1_2060	Folate	Genotype	20.9707	7.49015	6.33683	3827
Chr6	53046451	FolSNP532	solcap_snp_c1_2944	Folate	Genotype	645.865	32	32	3851
Chr6	47847667	FolSNP1366	solcap_snp_c2_16778	Folate	Genotype	21.5304	7.65583	6.47894	3800
Chr6	48020360	FolSNP1367	solcap_snp_c2_16780	Folate	Genotype	21.5304	7.65583	6.47894	3801
Chr6	46018319	FolSNP1862	solcap_snp_c2_25926	Folate	Genotype	5.83415	2.38548	1.49195	3794
Chr6	48874844	FolSNP2172	solcap_snp_c2_31139	Folate	Genotype	21.3935	7.62956	6.45439	3818
Chr6	48503815	FolSNP2174	solcap_snp_c2_31188	Folate	Genotype	21.3294	7.59649	6.43154	3812
Chr6	48529862	FolSNP2175	solcap_snp_c2_31214	Folate	Genotype	21.4069	7.60503	6.43158	3813
Chr6	39792242	FolSNP2202	solcap_snp_c2_31586	Folate	Genotype	32.7411	10.7118	9.35004	3751
Chr6	49958510	FolSNP2354	solcap_snp_c2_33863	Folate	Genotype	20.9707	7.49015	6.33683	3824
Chr6	49407305	FolSNP2470	solcap_snp_c2_35889	Folate	Genotype	21.1029	7.54324	6.38331	3821
Chr6	49305939	FolSNP2471	solcap_snp_c2_35897	Folate	Genotype	21.1029	7.54324	6.38331	3820
Chr6	43114810	FolSNP2597	solcap_snp_c2_37770	Folate	Genotype	21.7027	7.72103	6.53362	3778
Chr6	36883186	FolSNP2867	solcap_snp_c2_42355	Folate	Genotype	33.7809	11.0005	9.62532	3729
Chr6	42803660	FolSNP2900	solcap_snp_c2_43116	Folate	Genotype	21.6936	7.70389	6.52177	3770
Chr6	42830329	FolSNP2902	solcap_snp_c2_43124	Folate	Genotype	21.9621	7.79742	6.59559	3773
Chr6	9782622	FolSNP3119	solcap_snp_c2_46048	Folate	Genotype	8.37248	2.32278	1.43284	3676
Chr6	47053482	FolSNP3129	solcap_snp_c2_46172	Folate	Genotype	21.649	7.69078	6.5104	3798
Chr6	47027778	FolSNP3130	solcap_snp_c2_46184	Folate	Genotype	21.6547	7.70684	6.52177	3797
Chr6	6423965	FolSNP3178	solcap_snp_c2_47001	Folate	Genotype	8.03721	3.21702	2.29558	3660
Chr6	41241077	FolSNP3300	solcap_snp_c2_48886	Folate	Genotype	21.9513	7.77954	6.58318	3759
Chr6	41926673	FolSNP3322	solcap_snp_c2_49048	Folate	Genotype	21.7027	7.72103	6.53362	3762
Chr6	41927092	FolSNP3323	solcap_snp_c2_49052	Folate	Genotype	21.7027	7.72103	6.53362	3763
Chr6	41927126	FolSNP3324	solcap_snp_c2_49053	Folate	Genotype	21.9621	7.79742	6.59559	3764
Chr6	59207840	FolSNP3470	solcap_snp_c2_51415	Folate	Genotype	16.1215	3.91688	2.9026	3917
Chr6	48462817	FolSNP3547	solcap_snp_c2_52575	Folate	Genotype	21.3346	7.59805	6.43154	3811
Chr6	48405097	FolSNP3548	solcap_snp_c2_52583	Folate	Genotype	21.3346	7.59805	6.43154	3807
Chr6	44119412	FolSNP3580	solcap_snp_c2_53053	Folate	Genotype	21.9513	7.77954	6.58318	3783
Chr6	41520176	FolSNP3639	solcap_snp_c2_54029	Folate	Genotype	21.9513	7.77954	6.58318	3761
Chr6	51365568	FolSNP3772	solcap_snp_c2_56141	Folate	Genotype	22.2887	7.8932	6.68211	3836
Chr6	42746310	FolSNP3824	solcap_snp_c2_57014	Folate	Genotype	21.7027	7.72103	6.53362	3766
Chr6	42759644	FolSNP3825	solcap_snp_c2_57017	Folate	Genotype	21.7027	7.72103	6.53362	3767
Chr6	43086245	FolSNP3859	solcap_snp_c2_57412	Folate	Genotype	21.6936	7.70389	6.52177	3775
Chr6	50345098	FolSNP3880	solcap_snp_c2_5772	Folate	Genotype	22.0594	7.81117	6.60567	3829
Chr6	50470736	FolSNP3898	solcap_snp_c2_5812	Folate	Genotype	22.0594	7.81117	6.60567	3831
Chr6	50088968	FolSNP3920	solcap_snp_c2_5836	Folate	Genotype	20.9617	7.50115	6.34288	3825
Chr6	50851628	FolSNP3928	solcap_snp_c2_5858	Folate	Genotype	22.359	7.89862	6.68566	3835
Chr6	50109162	FolSNP3929	solcap_snp_c2_5869	Folate	Genotype	20.9707	7.49015	6.33683	3826
Chr6	52597138	FolSNP4106	solcap_snp_c2_8898	Folate	Genotype	36.9048	11.7044	10.3039	3843
Chr6	52671730	FolSNP4108	solcap_snp_c2_8942	Folate	Genotype	36.5006	11.5757	10.1895	3845
Chr6	52946197	FolSNP4109	solcap_snp_c2_8999	Folate	Genotype	37.3901	11.8198	10.4076	3846
Chr6	52947838	FolSNP4110	solcap_snp_c2_9002	Folate	Genotype	644.162	32	32	3847
Chr6	52947906	FolSNP4111	solcap_snp_c2_9004	Folate	Genotype	36.8161	11.6832	10.2856	3848
Chr6	52951567	FolSNP4112	solcap_snp_c2_9009	Folate	Genotype	616.54	32	32	3849
Chr6	52951756	FolSNP4113	solcap_snp_c2_9011	Folate	Genotype	616.54	32	32	3850
Chr6	58827852	FolSNP4132	solcap_snp_c2_9233	Folate	Genotype	10.8167	4.21446	3.14031	3912

## Sheet: chr.7
Chromosome No.	Position	Lab_code	SolCap ID	Trait	Effect	FValue_Genotype	NegLog10_ProbGenotype	NegLog10_ProbGenotype_FDR (p-value)	CumOrder
Chr7	51780403	FolSNP2002	solcap_snp_c2_28244	Folate	Genotype	15.984	5.94917	4.83048	4248
Chr7	51518820	FolSNP1994	solcap_snp_c2_28174	Folate	Genotype	15.8278	5.89888	4.7817	4241
Chr7	52914613	FolSNP1124	solcap_snp_c2_12553	Folate	Genotype	15.4334	5.77139	4.65744	4265
Chr7	49002470	FolSNP1548	solcap_snp_c2_19787	Folate	Genotype	15.4294	5.77012	4.65744	4212
Chr7	48965517	FolSNP1549	solcap_snp_c2_19803	Folate	Genotype	15.4294	5.77012	4.65744	4211
Chr7	51604961	FolSNP1999	solcap_snp_c2_28223	Folate	Genotype	15.3561	5.74631	4.63661	4245
Chr7	55207646	FolSNP1474	solcap_snp_c2_18658	Folate	Genotype	25.1459	5.58975	4.483	4294
Chr7	54844676	FolSNP736	solcap_snp_c1_5968	Folate	Genotype	14.4202	5.44752	4.34807	4287
Chr7	52913969	FolSNP1123	solcap_snp_c2_12549	Folate	Genotype	12.9211	4.93942	3.84429	4264
Chr7	47551623	FolSNP853	solcap_snp_c1_7980	Folate	Genotype	12.8777	4.92473	3.83246	4201
Chr7	47348171	FolSNP1845	solcap_snp_c2_25219	Folate	Genotype	12.8777	4.92473	3.83246	4200
Chr7	52795452	FolSNP1122	solcap_snp_c2_12531	Folate	Genotype	12.8681	4.92147	3.83062	4263
Chr7	52958673	FolSNP1125	solcap_snp_c2_12565	Folate	Genotype	12.8092	4.90763	3.81819	4266
Chr7	54860473	FolSNP1470	solcap_snp_c2_18549	Folate	Genotype	12.8103	4.90188	3.81386	4288
Chr7	52191007	FolSNP2885	solcap_snp_c2_42763	Folate	Genotype	12.7827	4.89862	3.81201	4249
Chr7	47657104	FolSNP1847	solcap_snp_c2_25259	Folate	Genotype	12.5982	4.83582	3.75201	4203
Chr7	53106014	FolSNP1131	solcap_snp_c2_12603	Folate	Genotype	12.5257	4.8052	3.72279	4272
Chr7	52792811	FolSNP1120	solcap_snp_c2_12529	Folate	Genotype	12.4256	4.7711	3.69146	4260
Chr7	52191131	FolSNP2884	solcap_snp_c2_42762	Folate	Genotype	12.4256	4.7711	3.69146	4250
Chr7	53822702	FolSNP1372	solcap_snp_c2_16843	Folate	Genotype	12.3736	4.74747	3.6692	4280
Chr7	55725692	FolSNP2041	solcap_snp_c2_29007	Folate	Genotype	11.5603	4.47881	3.40192	4304
Chr7	40053025	FolSNP368	solcap_snp_c1_15700	Folate	Genotype	10.8002	4.20868	3.1359	4123
Chr7	40990720	FolSNP546	solcap_snp_c1_3154	Folate	Genotype	10.7441	4.19348	3.12206	4134
Chr7	34520749	FolSNP4062	solcap_snp_c2_7728	Folate	Genotype	10.7426	4.18844	3.12107	4078
Chr7	34592733	FolSNP4063	solcap_snp_c2_7735	Folate	Genotype	10.7426	4.18844	3.12107	4079
Chr7	33940193	FolSNP4061	solcap_snp_c2_7715	Folate	Genotype	10.7466	4.1758	3.10977	4077
Chr7	32978081	FolSNP527	solcap_snp_c1_2790	Folate	Genotype	10.6825	4.1718	3.10711	4072
Chr7	38283065	FolSNP1191	solcap_snp_c2_13908	Folate	Genotype	10.6284	4.15273	3.08937	4105
Chr7	4468871	FolSNP2947	solcap_snp_c2_43588	Folate	Genotype	10.5799	4.12672	3.06603	3977
Chr7	39462012	FolSNP3011	solcap_snp_c2_4475	Folate	Genotype	10.5561	4.12719	3.06603	4117
Chr7	8384204	FolSNP3786	solcap_snp_c2_56433	Folate	Genotype	10.5202	4.11015	3.05209	4004
Chr7	36803058	FolSNP1561	solcap_snp_c2_2002	Folate	Genotype	10.5221	4.10639	3.05096	4086
Chr7	35464312	FolSNP1602	solcap_snp_c2_2083	Folate	Genotype	10.5221	4.10639	3.05096	4081
Chr7	4707010	FolSNP239	solcap_snp_c1_13863	Folate	Genotype	10.4684	4.09619	3.04725	3979
Chr7	4874927	FolSNP3156	solcap_snp_c2_46707	Folate	Genotype	10.4684	4.09619	3.04725	3983
Chr7	4874743	FolSNP3158	solcap_snp_c2_46710	Folate	Genotype	10.4684	4.09619	3.04725	3981
Chr7	4870655	FolSNP3159	solcap_snp_c2_46715	Folate	Genotype	10.4684	4.09619	3.04725	3980
Chr7	5791166	FolSNP3529	solcap_snp_c2_52374	Folate	Genotype	10.4684	4.09619	3.04725	3985
Chr7	26038100	FolSNP525	solcap_snp_c1_2778	Folate	Genotype	10.4628	4.08989	3.04607	4066
Chr7	24670978	FolSNP869	solcap_snp_c1_8215	Folate	Genotype	10.4628	4.08989	3.04607	4059
Chr7	21318927	FolSNP1589	solcap_snp_c2_20578	Folate	Genotype	10.4628	4.08989	3.04607	4047
Chr7	23718949	FolSNP2187	solcap_snp_c2_31373	Folate	Genotype	10.4628	4.08989	3.04607	4055
Chr7	9912956	FolSNP54	solcap_snp_c1_10848	Folate	Genotype	10.3441	4.04364	3.0011	4012
Chr7	9774022	FolSNP2478	solcap_snp_c2_36159	Folate	Genotype	10.2905	4.02897	2.98769	4009
Chr7	2498400	FolSNP1876	solcap_snp_c2_26197	Folate	Genotype	10.2782	4.02463	2.98462	3944
Chr7	567059	FolSNP3124	solcap_snp_c2_46108	Folate	Genotype	10.2676	4.02085	2.9821	3922
Chr7	769203	FolSNP103	solcap_snp_c1_11525	Folate	Genotype	10.262	4.01888	2.98139	3932
Chr7	7426592	FolSNP225	solcap_snp_c1_13594	Folate	Genotype	10.2673	4.0165	2.98094	3997
Chr7	2584839	FolSNP1872	solcap_snp_c2_26145	Folate	Genotype	10.2385	4.01468	2.98094	3946
Chr7	2593153	FolSNP1873	solcap_snp_c2_26154	Folate	Genotype	10.2385	4.01468	2.98094	3948
Chr7	1279591	FolSNP50	solcap_snp_c1_10788	Folate	Genotype	10.2308	4.01195	2.97984	3939
Chr7	725789	FolSNP2654	solcap_snp_c2_38830	Folate	Genotype	10.2249	4.00987	2.97984	3930
Chr7	567115	FolSNP3125	solcap_snp_c2_46109	Folate	Genotype	10.2249	4.00987	2.97984	3923
Chr7	7584431	FolSNP3104	solcap_snp_c2_45795	Folate	Genotype	10.2162	4.00266	2.97386	4001
Chr7	2609204	FolSNP1875	solcap_snp_c2_26166	Folate	Genotype	10.1439	3.97284	2.94649	3950
Chr7	2932808	FolSNP1878	solcap_snp_c2_26211	Folate	Genotype	10.1332	3.97317	2.94649	3952
Chr7	797478	FolSNP2657	solcap_snp_c2_38872	Folate	Genotype	10.1113	3.96127	2.93737	3934
Chr7	565922	FolSNP3123	solcap_snp_c2_46106	Folate	Genotype	10.1113	3.96127	2.93737	3921
Chr7	52191182	FolSNP2883	solcap_snp_c2_42761	Folate	Genotype	8.79506	3.49525	2.55816	4251
Chr7	43125842	FolSNP685	solcap_snp_c1_5113	Folate	Genotype	7.71624	3.098	2.18039	4156

## Sheet: chr.8
Chromosome No.	Position	Lab_code	SolCap ID	Trait	Effect	FValue_Genotype	NegLog10_ProbGenotype	NegLog10_ProbGenotype_FDR (p-value)	CumOrder
Chr8	52453775	FolSNP1507	solcap_snp_c2_19085	Folate	Genotype	20.4363	7.33065	6.18221	4527
Chr8	8454415	FolSNP1539	solcap_snp_c2_19627	Folate	Genotype	19.4565	7.04696	5.90175	4366
Chr8	53494603	FolSNP2405	solcap_snp_c2_34655	Folate	Genotype	9.85469	3.87006	2.85697	4540
Chr8	55672350	FolSNP3135	solcap_snp_c2_46239	Folate	Genotype	5.54314	2.27163	1.38348	4566

## Sheet: chr.9
Chromosome No.	Position	Lab_code	SolCap ID	Trait	Effect	FValue_Genotype	NegLog10_ProbGenotype	NegLog10_ProbGenotype_FDR (p-value)	CumOrder
Chr9	59586520	FolSNP3231	solcap_snp_c2_47943	Folate	Genotype	40.6733	12.6199	10.7382	4985
Chr9	2471232	FolSNP1026	solcap_snp_c2_11018	Folate	Genotype	32.3306	10.634	9.27491	4633
Chr9	741687	FolSNP3285	solcap_snp_c2_48674	Folate	Genotype	32.1648	10.5917	9.2352	4603
Chr9	1377914	FolSNP107	solcap_snp_c1_11572	Folate	Genotype	31.8807	10.4933	9.18115	4617
Chr9	55051108	FolSNP241	solcap_snp_c1_13886	Folate	Genotype	31.7318	10.4807	9.18115	4944
Chr9	46131123	FolSNP1141	solcap_snp_c2_12783	Folate	Genotype	30.827	10.2468	8.96245	4860
Chr9	52751423	FolSNP1922	solcap_snp_c2_27102	Folate	Genotype	15.3963	5.76769	4.6565	4929
Chr9	53981946	FolSNP1676	solcap_snp_c2_21987	Folate	Genotype	15.1798	5.68898	4.58076	4935
Chr9	55948860	FolSNP2114	solcap_snp_c2_29945	Folate	Genotype	14.8204	5.57939	4.47411	4952
Chr9	58240294	FolSNP2158	solcap_snp_c2_3079	Folate	Genotype	14.6928	5.53746	4.43365	4970
Chr9	58272671	FolSNP936	solcap_snp_c1_914	Folate	Genotype	14.639	5.5121	4.40975	4971
Chr9	57252013	FolSNP2739	solcap_snp_c2_40032	Folate	Genotype	14.3694	5.42331	4.32531	4964
Chr9	11460409	FolSNP830	solcap_snp_c1_7530	Folate	Genotype	16.1215	3.91688	2.9026	4761
Chr9	52147350	FolSNP2778	solcap_snp_c2_40858	Folate	Genotype	8.22515	3.28638	2.36108	4925
Chr9	52148880	FolSNP2777	solcap_snp_c2_40848	Folate	Genotype	6.88102	2.78493	1.87206	4926

[truncated: 3 more sheets: chr.10, chr.11, chr.12]
