# Supplementary material for: Single Nucleotide Polymorphism (SNP) markers associated with high folate content in wild potato species
Source: PLoS One. 2018 Feb 23;13(2):e0193415. doi: 10.1371/journal.pone.0193415 (PMC5825101; doi:10.1371/journal.pone.0193415)
Supplement: S3 Table — STA, SNP-trait association; SNP, single nucleotide polymorphism. (XLSX) [file pone.0193415.s004.xlsx]

## Sheet: chr.2
Chromosome_	Position	Lab_code	SolCap ID	Trait	Effect	Rsquare_Genotype (% variance)	FValue_Genotype	NegLog10_ProbGenotype	NegLog10_ProbGenotype_F0_FDR (p-value)	CumOrder
Chr2	29136948	FolSNP3257	solcap_snp_c2_48194	Folate	Genotype	0.156029	8.22691	3.27842	1.33531	2164

## Sheet: chr.4
Chromosome_	Position	Lab_code	SolCap ID	Trait	Effect	Rsquare_Genotype (% variance)	FValue_Genotype	NegLog10_ProbGenotype	NegLog10_ProbGenotype_F0_FDR (p-value)	CumOrder
Chr4	64973061	FolSNP775	solcap_snp_c1_6749	Folate	Genotype	0.249707	14.9765	5.6146	2.83318	3140
Chr4	3905183	FolSNP953	solcap_snp_c1_9546	Folate	Genotype	0.247787	14.8234	5.56465	2.83318	2878
Chr4	4606550	FolSNP1672	solcap_snp_c2_21934	Folate	Genotype	0.247787	14.8234	5.56465	2.83318	2886
Chr4	4595286	FolSNP1673	solcap_snp_c2_21936	Folate	Genotype	0.251817	14.9774	5.60664	2.83318	2885
Chr4	4567755	FolSNP1674	solcap_snp_c2_21946	Folate	Genotype	0.247787	14.8234	5.56465	2.83318	2883
Chr4	3816447	FolSNP2206	solcap_snp_c2_31688	Folate	Genotype	0.247787	14.8234	5.56465	2.83318	2875
Chr4	3924918	FolSNP2210	solcap_snp_c2_31732	Folate	Genotype	0.247787	14.8234	5.56465	2.83318	2879

## Sheet: chr.6
Chromosome_	Position	Lab_code	SolCap ID	Trait	Effect	Rsquare_Genotype (% variance)	FValue_Genotype	NegLog10_ProbGenotype	NegLog10_ProbGenotype_F0_FDR (p-value)	CumOrder
Chr6	51484815	FolSNP195	solcap_snp_c1_13135	Folate	Genotype	0.169959	9.00941	3.55961	1.46416	3837
Chr6	48433233	FolSNP341	solcap_snp_c1_15368	Folate	Genotype	0.165213	8.80703	3.48989	1.46416	3810
Chr6	48416539	FolSNP342	solcap_snp_c1_15371	Folate	Genotype	0.165213	8.80703	3.48989	1.46416	3809
Chr6	48416425	FolSNP343	solcap_snp_c1_15372	Folate	Genotype	0.167204	8.73368	3.45657	1.45978	3808
Chr6	50219978	FolSNP474	solcap_snp_c1_2060	Folate	Genotype	0.161668	8.58161	3.40799	1.45467	3827
Chr6	47847667	FolSNP1366	solcap_snp_c2_16778	Folate	Genotype	0.167968	8.98352	3.55377	1.46416	3800
Chr6	48020360	FolSNP1367	solcap_snp_c2_16780	Folate	Genotype	0.167968	8.98352	3.55377	1.46416	3801
Chr6	48874844	FolSNP2172	solcap_snp_c2_31139	Folate	Genotype	0.165669	8.93546	3.53978	1.46416	3818
Chr6	48503815	FolSNP2174	solcap_snp_c2_31188	Folate	Genotype	0.165714	8.83905	3.50149	1.46416	3812
Chr6	48529862	FolSNP2175	solcap_snp_c2_31214	Folate	Genotype	0.166864	8.81249	3.4885	1.46416	3813
Chr6	49958510	FolSNP2354	solcap_snp_c2_33863	Folate	Genotype	0.161668	8.58161	3.40799	1.45467	3824
Chr6	49407305	FolSNP2470	solcap_snp_c2_35889	Folate	Genotype	0.162793	8.75017	3.47253	1.46416	3821
Chr6	49305939	FolSNP2471	solcap_snp_c2_35897	Folate	Genotype	0.162793	8.75017	3.47253	1.46416	3820
Chr6	43114810	FolSNP2597	solcap_snp_c2_37770	Folate	Genotype	0.170162	9.22748	3.64531	1.46416	3778
Chr6	42803660	FolSNP2900	solcap_snp_c2_43116	Folate	Genotype	0.171076	9.18407	3.6261	1.46416	3770
Chr6	42830329	FolSNP2902	solcap_snp_c2_43124	Folate	Genotype	0.174185	9.4916	3.74027	1.46416	3773
Chr6	47053482	FolSNP3129	solcap_snp_c2_46172	Folate	Genotype	0.169378	9.07434	3.58656	1.46416	3798
Chr6	47027778	FolSNP3130	solcap_snp_c2_46184	Folate	Genotype	0.169487	9.18336	3.6294	1.46416	3797
Chr6	41241077	FolSNP3300	solcap_snp_c2_48886	Folate	Genotype	0.17398	9.37281	3.69393	1.46416	3759
Chr6	41926673	FolSNP3322	solcap_snp_c2_49048	Folate	Genotype	0.170162	9.22748	3.64531	1.46416	3762
Chr6	41927092	FolSNP3323	solcap_snp_c2_49052	Folate	Genotype	0.170162	9.22748	3.64531	1.46416	3763
Chr6	41927126	FolSNP3324	solcap_snp_c2_49053	Folate	Genotype	0.174185	9.4916	3.74027	1.46416	3764
Chr6	48462817	FolSNP3547	solcap_snp_c2_52575	Folate	Genotype	0.165213	8.80703	3.48989	1.46416	3811
Chr6	48405097	FolSNP3548	solcap_snp_c2_52583	Folate	Genotype	0.165213	8.80703	3.48989	1.46416	3807
Chr6	44119412	FolSNP3580	solcap_snp_c2_53053	Folate	Genotype	0.17398	9.37281	3.69393	1.46416	3783
Chr6	41520176	FolSNP3639	solcap_snp_c2_54029	Folate	Genotype	0.17398	9.37281	3.69393	1.46416	3761
Chr6	51365568	FolSNP3772	solcap_snp_c2_56141	Folate	Genotype	0.170322	9.23791	3.64907	1.46416	3836
Chr6	42746310	FolSNP3824	solcap_snp_c2_57014	Folate	Genotype	0.170162	9.22748	3.64531	1.46416	3766
Chr6	42759644	FolSNP3825	solcap_snp_c2_57017	Folate	Genotype	0.170162	9.22748	3.64531	1.46416	3767
Chr6	43086245	FolSNP3859	solcap_snp_c2_57412	Folate	Genotype	0.171076	9.18407	3.6261	1.46416	3775
Chr6	50345098	FolSNP3880	solcap_snp_c2_5772	Folate	Genotype	0.168651	9.02745	3.56964	1.46416	3829
Chr6	50470736	FolSNP3898	solcap_snp_c2_5812	Folate	Genotype	0.168651	9.02745	3.56964	1.46416	3831
Chr6	50088968	FolSNP3920	solcap_snp_c2_5836	Folate	Genotype	0.161363	8.6585	3.43917	1.45467	3825
Chr6	50851628	FolSNP3928	solcap_snp_c2_5858	Folate	Genotype	0.171427	9.20679	3.63428	1.46416	3835
Chr6	50109162	FolSNP3929	solcap_snp_c2_5869	Folate	Genotype	0.161668	8.58161	3.40799	1.45467	3826
